# Supplementary material for: Molecular Detection of Soil-Transmitted Helminths and Enteric Protozoa Infection in Children and Its Association with Household Water and Sanitation in Manhiça District, Southern Mozambique
Source: Pathogens. 2021 Jul 3;10(7):838. doi: 10.3390/pathogens10070838 (PMC8308871; doi:10.3390/pathogens10070838)
Supplement: Supplementary file 1 [file pathogens-10-00838-s001.zip]

Archive with 1 entries (1 files):
- pathogens-1250057-SI.pdf
